# Supplementary material for: Characteristics of the Norwegian Coastal Current during Years with High Recruitment of Norwegian Spring Spawning Herring (Clupea harengus L.)
Source: PLoS One. 2015 Dec 4;10(12):e0144117. doi: 10.1371/journal.pone.0144117 (PMC4670105; doi:10.1371/journal.pone.0144117)
Supplement: S1 Table — (XLS) [file pone.0144117.s003.xls]

## Sheet: Sheet1
Year	SSB('000 tonnes)	R0(Billions)	Landings ('000 tonnes)	R0/SSB
1907	1581.56	34.1366	207.6	0.0215842
1908	2054.09	42.4006	233.369	0.0206421
1909	2744.82	29.9534	288.467	0.0109127
1910	3936.69	58.3287	250.03	0.0148167
1911	4640.29	29.5181	253.548	0.00636127
1912	4612.24	53.5552	245.223	0.0116115
1913	4229.88	137.317	290.681	0.0324637
1914	3776.17	33.3562	355.951	0.00883335
1915	3354.85	30.1376	306.076	0.0089833
1916	3139.92	88.3785	296.917	0.0281468
1917	3061.2	123.043	276.241	0.0401946
1918	3106.78	238.291	433.495	0.0767002
1919	3110.74	206.686	498.117	0.0664426
1920	2219.5	198.397	316.509	0.0893885
1921	2453.12	96.452	258.522	0.0393181
1922	3124.73	264.296	349.874	0.0845819
1923	4224.68	441.49	330.512	0.104503
1924	5643.62	100.059	294.963	0.0177295
1925	6922.92	363.592	355.483	0.05252
1926	7972.07	143.61	403.808	0.0180141
1927	9258.37	34.2161	489.857	0.00369569
1928	10781.7	135.28	611.946	0.0125472
1929	12500.1	38.0863	624.609	0.00304689
1930	13525	562.562	704.519	0.0415944
1931	13748.7	95.5208	538.241	0.00694761
1932	13188.7	225.984	652.628	0.0171347
1933	12024	156.732	818.228	0.013035
1934	11274.6	249.499	451.69	0.0221294
1935	10178.5	167.83	649.432	0.0164888
1936	10967.5	99.81	775.223	0.00910056
1937	10807.1	538.598	695.882	0.0498375
1938	9950.98	408.408	783.605	0.041042
1939	8764.21	185.486	703.4	0.021164
1940	9132.32	212.786	923.058	0.0233003
1941	8692.77	147.108	594.048	0.016923
1942	11737.2	81.8893	592.676	0.00697691
1943	14014.6	285.881	556.614	0.0203989
1944	15644.9	250.939	587.761	0.0160397
1945	16190.8	118.827	554.415	0.00733921
1946	14378.7	79.1375	586.179	0.00550382
1947	13887.6	183.071	710.44	0.0131823
1948	12975.5	107.708	1012.58	0.0083009
1949	13090.7	70.0289	782.952	0.00534952
1950	13984	750.043	826.1	0.0536358
1951	12440	140.573	1277.8	0.0113
1952	11482	96.461	1254.8	0.00840106
1953	10613	85.985	1074.4	0.00810185
1954	9445	42.0748	1644.5	0.00445471
1955	10223	24.9686	1359.8	0.0024424
1956	11740	29.8611	1659.4	0.00254354
1957	10129	25.3943	1318.5	0.00250709
1958	9280	29.9858	986.3	0.00323123
1959	7350	412.475	1111.1	0.056119
1960	5817	197.508	1101.8	0.0339536
1961	4229	76.1024	830.1	0.0179954
1962	3465	19.0023	948.6	0.00548406
1963	2635	168.929	984.5	0.0641098
1964	2795	93.9001	1281.8	0.0335958
1965	3067	8.48937	1547.7	0.00276797
1966	2595	51.4116	1972.1	0.0198118
1967	1145	3.94953	1677.2	0.00344937
1968	219	5.18991	712.2	0.0236982
1969	78	9.7878	67.8	0.125485
1970	31	0.663745	61.2	0.0214111
1971	8	0.235779	21.1	0.0294723
1972	2.19788	0.955769	13.161	0.43486
1973	74	12.7263	7.017	0.171976
1974	85	8.61904	7.619	0.101401
1975	91	2.9668	13.713	0.0326022
1976	146	10.0722	10.436	0.0689878
1977	284	5.09721	22.706	0.0179479
1978	354	6.19846	19.824	0.0175098
1979	685	12.2301	12.864	0.0178542
1980	468	1.55099	18.577	0.00331408
1981	503	1.09906	13.736	0.00218502
1982	501	2.33791	16.655	0.00466649
1983	571	376.592	23.054	0.659531
1984	594	15.9456	53.532	0.0268444
1985	492	98.184	169.872	0.199561
1986	414	5.41779	225.256	0.0130864
1987	1031.22	15.463	127.306	0.0149949
1988	2076	27.157	135	0.0130814
1989	3428	72.884	104	0.0212614
1990	4135	109.283	86	0.0264288
1991	4072	316.192	85	0.0776503
1992	4173	378.152	104	0.0906187
1993	4089	118.591	232	0.0290024
1994	4212	40.704	479	0.00966382
1995	4135	17.216	906	0.00416348
1996	4600	58.595	1220	0.012738
1997	5840	36.301	1427	0.00621592
1998	6562	266.171	1223	0.0405625
1999	6727	194.091	1235	0.0288525
2000	5752	65.175	1207	0.0113308
2001	4705	41.135	766	0.00874283
2002	4153	437.741	808	0.105404
2003	5143	170.429	790	0.0331381
2004	6501	316.337	794	0.0486597
2005	6622	53.623	1003	0.0080977
2006	7074	71.228	969	0.010069
2007	8077	22.966	1267	0.00284338
2008	8798	22.443	1546	0.00255092
2009	9927	42.921	1687	0.00432366
2010	9176	20.022	1483	0.002182
